# Supplementary material for: Comparison of LC-PUFAs Biosynthetic Characteristics in Male and Female Tilapia at Different Ontogenetic Stages
Source: Life (Basel). 2025 Jul 23;15(8):1167. doi: 10.3390/life15081167 (PMC12387841; doi:10.3390/life15081167)
Supplement: Supplementary file 1 [file life-15-01167-s001.zip]

Archive with 1 entries (1 files):
- life-3725895-supplementary.pdf
